# Supplementary material for: Web-Based Nomograms for Overall Survival and Cancer-Specific Survival of Bladder Cancer Patients with Bone Metastasis: A Retrospective Cohort Study from SEER Database
Source: J Clin Med. 2023 Jan 16;12(2):726. doi: 10.3390/jcm12020726 (PMC9865586; doi:10.3390/jcm12020726)
Supplement: Supplementary file 1 [file jcm-12-00726-s001.zip]

Archive with 1 entries (1 files):
- jcm-2151781-supplementary.pdf
